# Supplementary material for: Cerebral Ischemic Preconditioning Aggravates Death of Oligodendrocytes
Source: Biomolecules. 2022 Dec 14;12(12):1872. doi: 10.3390/biom12121872 (PMC9776065; doi:10.3390/biom12121872)
Supplement: Supplementary file 1 [file biomolecules-12-01872-s001.zip]

Archive with 1 entries (1 files):
- biomolecules-2020708-supplementary.pdf
